# Supplementary material for: Identifying unstable CNG repeat loci in the human genome: a heuristic approach and implications for neurological disorders
Source: Hum Genome Var. 2024 Jun 13;11:25. doi: 10.1038/s41439-024-00281-0 (PMC11176344; doi:10.1038/s41439-024-00281-0)
Supplement: Supplementary file 1 — Supplementary Files [file 41439_2024_281_MOESM1_ESM.xlsx]

## Sheet: Sheet1
Supplementary table 1: List of selected 52 loci along with repeat status in control samples (unstable loci marked in bold) and Primer details
Gene name	Transcript	Chromosome	Repeat start	Repeat end	Repeat Unit	Region	Reference repeat unit	Repeat Variability in controls	FP (5’-3’)	RP (5’-3’)	TAG-primer-5'-3' (FAM labelled)
ANKUB1	NM_001315506	chr3	149484688	149484745	CTG	3utr	20	14-33	GTAAAACGACGGCCAGTAGCCTGAGCAACAGAACGAG	CCAGCTTCAAGGACCTCATC	GTAAAACGACGGCCAGT
BACH2	NM_001170794.1	chr6	90718564	90718564	CTG	5utr	10	6-8	GTAAAACGACGGCCAGTCATCACATGGCAGCTCGTTC	GATTGAGAGTGTGGGCGTTC	GTAAAACGACGGCCAGT
BCL6B	NM_181844	chr17	6928020	6928047	CAG	cds	10	15-17	GTAAAACGACGGCCAGTAAACTCTCAGGCCTCCCAAG	CCTTCCTCCTGACCATCAAG	GTAAAACGACGGCCAGT
BMPR2	NM_001204	chr2	203241237	203241267	CGG	5utr	11	15-19	GTAAAACGACGGCCAGTCCCTTTGTGTCTGGTCTGCT	GCCTGAGGTAAATTCCACCA	GTAAAACGACGGCCAGT
CAPN6	NM_014289	chrX	110513720	110513753	CAG	5utr	12	11-15	GTAAAACGACGGCCAGTACTCCAGGGTAAGTTTGCGA	GCCAGAATCTTTGTTCAGCCA	GTAAAACGACGGCCAGT
CASK	NM_003688	chrX	41376788	41376833	CTG	3utr	16	18-23	GTAAAACGACGGCCAGTGCTGATGGAATGGAAGCAGT	TGCATGCAGAACTCATTGAC	GTAAAACGACGGCCAGT
CBL	NM_005188	chr11	119077000	119077034	CGG	5utr	12	14-19	GTAAAACGACGGCCAGTCTTCCCCGAGCTTACCAGT	CCAGAGCTCTTCTTCACGTTG	GTAAAACGACGGCCAGT
CIZ1	NM_001131015.1	chr9	130950197	130950197	GCT	5utr	10	7-8	GTAAAACGACGGCCAGTATCTGAATTTGACATTGTGT	TCCATCTGCTTCTGTCTCTGG	GTAAAACGACGGCCAGT
CNKSR2	NM_014927	chrX	21392714	21392747	CAG	5utr	12	7-17	GTAAAACGACGGCCAGTTGAACTGAAGCTCCCTAGGG	CGCGGCTGTAACGTCTTTTA	GTAAAACGACGGCCAGT
E2F4	NM_001950	chr16	67229794	67229830	CAG	cds	13	14-19	GTAAAACGACGGCCAGTCCTGGGACTGATAGCAAGGA	TGACCTAGGACTGGACTGAGG	GTAAAACGACGGCCAGT
EIF4G3	NM_001198801	chr1	21502761	21502791	CGG	5utr	11	12-18	GTAAAACGACGGCCAGTCGACAGGAAGGTGAAAAGGA	CAGAAACCGGCTCTGAAATC	GTAAAACGACGGCCAGT
EP400	NM_015409	chr12	132547094	132547133	CAG	cds	14	10-21	GTAAAACGACGGCCAGTCCCTGGAAAAACCATCACAC	GTTCATGGTCCTCTGGGAAA	GTAAAACGACGGCCAGT
ERF	NM_001308402	chr19	42758006	42758035	CGG	5utr	10	11-20	GTAAAACGACGGCCAGTGCTCGGAGCCCTTTAAGATT	CGTCTACCCCGTCGGAAT	GTAAAACGACGGCCAGT
FAM193B	NM_001190946	chr5	176981515	176981551	CGG	5utr	13	11-17	GTAAAACGACGGCCAGTGGTTGGGTTCGTCATCCTC	CGTGCCCTCTGACCTGTT	GTAAAACGACGGCCAGT
FOXP2	NM_148900	chr7	114055052	114055052	CAG	5utr	10	5-6	GTAAAACGACGGCCAGTCAAGAGCAGTTACATCTTCAGCT	CGGATCCTACCTCTTTCGCT	GTAAAACGACGGCCAGT
GIPC1	NM_005716	chr19	14606924	14606951	CGG	5utr	10	8-22	GTAAAACGACGGCCAGTCGCAGCCTAGACCTCCAGT	GGGATCCCTCTGGAATGTTT	GTAAAACGACGGCCAGT
GLS	NM_014905	chr2	191745600	191745642	CAG	5utr	15	6-29	GTAAAACGACGGCCAGTGCTGAAGGTCTCTAGCCCTC	CAGCTACTTGGGTGTGGTTC	GTAAAACGACGGCCAGT
GSPT1	NM_002094	chr16	12009243	12009270	CGG	cds	10	15-18	GTAAAACGACGGCCAGTCTTCCATGTCCGCCTGGT	GGGATCTTTGTCGCTAGCTC	GTAAAACGACGGCCAGT
HDAC2	NM_001527.4	chr6	114292073	114292073	CTG	5utr	10	8-9	GTAAAACGACGGCCAGTCGCTCACCGTCGTAGTAGTA	TCAGCCCTTTTCTCTCCCG	GTAAAACGACGGCCAGT
HTR7P1	NR_002774.3	chr12	13153376	13153376	CAG	5utr	10	8-17	GTAAAACGACGGCCAGTGGGTCAGTGATGCGAAGGG	CCCCAGCGGATAGGTTAGAC	GTAAAACGACGGCCAGT
IRF2BPL	NM_024496	chr14	77492087	77492114	CAG	cds	10	8-13	GTAAAACGACGGCCAGTGTAGCGCTCCAGGCCAGAC	TCGAATTCGTGATCGAGACA	GTAAAACGACGGCCAGT
JPH3	NM_001271604	chr16	87637890	87637933	CTG	cds	15	13-24	GTAAAACGACGGCCAGTCCCAGGAATCTCGTCTTTCA	AGGTGCACTGAGGAGTGGAT	GTAAAACGACGGCCAGT
KANSL1L	NM_001307976	chr2	211035902	211035953	CGG	5utr	17	14-18	GTAAAACGACGGCCAGTGGCTGCTGAGGTGATCTCTA	CCTGCCACTTCCAGAACACT	GTAAAACGACGGCCAGT
LARP6	NM_197958	chr15	71146430	71146461	CGG	5utr	11	12-15	GTAAAACGACGGCCAGTGTCCTCGGCCTCCTGGAT	AAGACGGAGGGAGTGATCG	GTAAAACGACGGCCAGT
MAB21L1	NM_005584	chr13	36050618	36050672	CAG	5utr	19	7-26	GTAAAACGACGGCCAGTAGCCAACTTCGGTGGAGAAA	ACGGCTGGGCTCAAAGATAA	GTAAAACGACGGCCAGT
MAGI1	NM_001033057	chr3	65425651	65425678	CAG	cds	10	13-18	GTAAAACGACGGCCAGTTGTGGCAAGAGAGGACTCAA	CAGCCACATCAACAGGAAGA	GTAAAACGACGGCCAGT
MAML3	NM_018717	chr4	140812077	140812116	CAG	cds	14	18-26	GTAAAACGACGGCCAGTAGGCTTGGGGGTACATCATT	CCAGCAGAACAGCTCAAACA	GTAAAACGACGGCCAGT
MAP3K4	NM_001291958	chr6	161519351	161519381	CTG	cds	11	13-16	GTAAAACGACGGCCAGTGTCCGTTCCCTCTTCTCACA	TGTAAGGGGTGGTGAGGGTA	GTAAAACGACGGCCAGT
MED15	NM_001293234	chr22	20920814	20920847	CAG	cds	12	14-21	GTAAAACGACGGCCAGTTGATAACCGAGTGCTGCTTG	CTGGTGGTGCTGTGTGTGAT	GTAAAACGACGGCCAGT
MEF2A	NM_001130927	chr15	100252710	100252740	CAG	cds	11	13-25	GTAAAACGACGGCCAGTTCAGGGTTCCAATTTATCCA	CCCGATCACTGCCATCATAG	GTAAAACGACGGCCAGT
MIR205HG	NM_001104548	chr1	209605639	209605669	CAG	cds	11	6-17	GTAAAACGACGGCCAGTCATTCCACCGGAGTCTGTCT	CTCTGAAGAAGCACGCACAC	GTAAAACGACGGCCAGT
MLLT3	NM_001286691	chr9	20413769	20413796	CAG	cds	10	12-24	GTAAAACGACGGCCAGTTCCCTGGAAGGTTCTTTGAA	TTCTTCTCCCCTTTTTGCAG	GTAAAACGACGGCCAGT
MPRIP	NM_201274	chr17	17039562	17039592	CAG	cds	11	13-16	GTAAAACGACGGCCAGTGACCTGTGACCCAACCTGAG	CTGGGACTCTGAGCTGGACT	GTAAAACGACGGCCAGT
NCOR2	NM_001206654	chr12	124886962	124886995	CAG	cds	12	14-23	GTAAAACGACGGCCAGTGCTTCTCCTCCTCCTTCTCC	TGACCTCTTCTGGGTGGACT	GTAAAACGACGGCCAGT
NPPB	NM_002521.2	chr1	11918891	11918891	CTG	5utr	10	6-8	GTAAAACGACGGCCAGTGGATCCATGTCTCTGGAGGG	GGATAAAAGGCCACGGTGTC	GTAAAACGACGGCCAGT
PCDH19	NM_001184880	chrX	99664130	99664157	CGG	5utr	10	12-18	GTAAAACGACGGCCAGTAAGCCCCGGTCTTTCTAATG	CCGGGAAGATGAAATCAAGA	GTAAAACGACGGCCAGT
PDCD1	NM_005018	chr2	242792336	242792367	CTG	3utr	11	12-13	GTAAAACGACGGCCAGTCTCCAAGGCCATCTCCAAC	CATGTCTCAATGCCCACAGT	GTAAAACGACGGCCAGT
PDS5A	NM_001100399	chr4	39979441	39979471	CGG	5utr	10	13-17	GTAAAACGACGGCCAGTCGCCTTTACCTCCTCCTCAT	ACACAAGCGCACACACTCC	GTAAAACGACGGCCAGT
PIM1	NM_002648	chr6	37137922	37137922	CAG	5utr	10	8-9	GTAAAACGACGGCCAGTGCTCCTCCCCTTTACTCCTG	GGAGGACAACTGAGGGCG	GTAAAACGACGGCCAGT
POU6F2	NM_007252	chr7	39379288	39379315	CAG	cds	10	13-16	GTAAAACGACGGCCAGTTCCACATTCGCTTTCTCTCC	TGTTGCAGCTGAGATGTAGGA	GTAAAACGACGGCCAGT
RAI1	NM_030665	chr17	17697094	17697130	CAG	cds	13	11-17	GTAAAACGACGGCCAGTGAGTTGCACAGCACCGACT	TGCTGCCCGTAGTGCTGAT	GTAAAACGACGGCCAGT
RAPH1	NM_213589	chr2	204399869	204399905	CAG	5utr	10	6-10	GTAAAACGACGGCCAGTTACCACTCACCGCGGCA	TCTGCGTCTCGGCTGGAC	GTAAAACGACGGCCAGT
RBM39	NM_001323423.1	chr20	34328797	34328797	CTG	5utr	10	5-7	GTAAAACGACGGCCAGTGAGCCAAACCTCGAGAAAGC	CCGTCCTTGGAACCCGATAT	GTAAAACGACGGCCAGT
RPL14	NM_001034996	chr3	40503521	40503548	CTG	cds	10	13-21	GTAAAACGACGGCCAGTGCCCTTTCTAAAACCAGCAT	CTGCTTTCTGGCCTGTGG	GTAAAACGACGGCCAGT
S100A16	NM_001317007	chr1	153579768	153579795	CAG	3utr	10	15-16	GTAAAACGACGGCCAGTTCAGCCTTGCTTAGCTCATTC	TGTCTGATGTTCCTGCCAAA	GTAAAACGACGGCCAGT
TMEM132A	NM_178031	chr11	60691967	60691998	CGG	5utr	10	14-17	GTAAAACGACGGCCAGTCGTCCTCTGTTGCTTCCAG	GCACATCCTTCCCACAGAAG	GTAAAACGACGGCCAGT
TREML2	NM_024807	chr6	41159019	41159056	CAG	3utr	10	11-12	GTAAAACGACGGCCAGTGGGTAAGAAAAAGGCCCTGA	TGCCTCACTTCCCTAAATGG	GTAAAACGACGGCCAGT
UBE2B	NM_003337	chr5	133707165	133707192	CGG	5utr	10	14-17	GTAAAACGACGGCCAGTCTCCCCCAGCACTCACAC	CATCTAGGCGAAGGTGAAGG	GTAAAACGACGGCCAGT
UMAD1	NM_001302350	chr7	7712940	7712998	CAG	5utr	20	15-28	GTAAAACGACGGCCAGTGGCTCATGGTTTTACATGTGG	GGACGAATCCATCTGCTTCT	GTAAAACGACGGCCAGT
USF3	NM_001009899	chr3	113377918	113377948	CAG	cds	11	13-20	GTAAAACGACGGCCAGTTTATGGGGCTGAGAGTGGAC	CAGCCTTCAGTTGCTGAACA	GTAAAACGACGGCCAGT
VEZF1	NM_007146	chr17	56056545	56056578	CAG	cds	12	19-21	GTAAAACGACGGCCAGTTGGAAGCTGTGCCTTACCTT	TCACAGAAGCATGAGAAGTCAA	GTAAAACGACGGCCAGT
ZNF384	NM_133476	chr12	6777048	6777087	CAG	cds	14	16-21	GTAAAACGACGGCCAGTAAGGAACACTGGGGTGGAG	AACACAACCCGCCTGATCT	GTAAAACGACGGCCAGT
